# Supplementary material for: The impact of ancestral, genetic, and environmental influences on germline de novo mutation rates and spectra
Source: Nat Commun. 2025 May 15;16:4527. doi: 10.1038/s41467-025-59750-x (PMC12081642; doi:10.1038/s41467-025-59750-x)
Supplement: Supplementary file 3 — Supplementary Data 1–10 [file 41467_2025_59750_MOESM3_ESM.xlsx]

## Sheet: Supplementary Data 1
ComparedAncestries	FoldChange	log(FoldChange)	StandardError(logFC)	p value	adjusted p	SignificanceLabel
AFR/AMR	1.04243	0.0415545	0.0143626	0.00382133	0.016284	FDR<=5%
AFR/EAS	1.01174	0.0116699	0.0224882	0.603816	0.679096	NA
AFR/EUR	1.03898	0.038239	0.010362	0.000225204	0.00252044	FDR<=5%
AFR/SAS	1.03161	0.0311293	0.0110559	0.0048519	0.016284	FDR<=5%
AMR/EAS	0.970558	-0.0298845	0.0224581	0.183326	0.390922	NA
AMR/EUR	0.99669	-0.00331557	0.0120737	0.746912	0.746912	NA
AMR/SAS	0.989624	-0.0104306	0.0109685	0.34165	0.427489	NA
EAS/EUR	1.02693	0.0256898	0.0200863	0.185953	0.390922	NA
EAS/SAS	1.01964	0.0194539	0.0204717	0.341915	0.427489	NA
EUR/SAS	0.99291	-0.00711503	0.00455654	0.118483	0.296096	NA

## Sheet: Supplementary Data 2
ComparedAncestries	PyrimidineSubstitution	FoldChange	log2(FoldChange)	StandardError(log2FC)	p value	adjusted p	SignificanceLabel
AFR/AMR	C>A	0.994842	-0.00746084	0.0637689	0.906864	0.996389	NA
AFR/AMR	C>G	1.00984	0.0141263	0.0671499	0.833384	0.996389	NA
AFR/AMR	C>T	0.994201	-0.00839012	0.0414307	0.839522	0.996389	NA
AFR/AMR	CpG>TpG	0.998482	-0.00219114	0.0462239	0.962193	0.996389	NA
AFR/AMR	T>A	0.900959	-0.150467	0.0803049	0.0610026	0.336898	NA
AFR/AMR	T>C	0.970904	-0.0425993	0.0397492	0.283881	0.685229	NA
AFR/AMR	T>G	1.0139	0.0199092	0.0769806	0.795929	0.996389	NA
AFR/EAS	C>A	0.911525	-0.133646	0.100221	0.182391	0.491053	NA
AFR/EAS	C>G	1.13413	0.181583	0.105534	0.0853537	0.373423	NA
AFR/EAS	C>T	1.01538	0.0220131	0.0651135	0.735315	0.996389	NA
AFR/EAS	CpG>TpG	0.98313	-0.0245454	0.0726465	0.735466	0.996389	NA
AFR/EAS	T>A	1.15375	0.206325	0.126209	0.102126	0.40399	NA
AFR/EAS	T>C	1.03076	0.0437043	0.0624708	0.484197	0.891941	NA
AFR/EAS	T>G	0.983566	-0.023906	0.120984	0.843366	0.996389	NA
AFR/EUR	C>A	0.999305	-0.00100296	0.0466461	0.982846	0.996389	NA
AFR/EUR	C>G	1.00194	0.00280054	0.0491192	0.954534	0.996389	NA
AFR/EUR	C>T	1.00094	0.00135672	0.030306	0.964294	0.996389	NA
AFR/EUR	CpG>TpG	1.06244	0.0873856	0.0338122	0.00976796	0.11396	NA
AFR/EUR	T>A	0.959905	-0.0590368	0.0587419	0.314912	0.734794	NA
AFR/EUR	T>C	0.997824	-0.00314288	0.029076	0.913925	0.996389	NA
AFR/EUR	T>G	0.982487	-0.0254901	0.0563103	0.650794	0.996389	NA
AFR/SAS	C>A	0.932802	-0.100357	0.049551	0.04286	0.272746	NA
AFR/SAS	C>G	1.02094	0.0299021	0.0521782	0.566606	0.99156	NA
AFR/SAS	C>T	0.980483	-0.0284355	0.0321934	0.377111	0.776405	NA
AFR/SAS	CpG>TpG	1.00258	0.00371554	0.0359179	0.917611	0.996389	NA
AFR/SAS	T>A	0.934784	-0.0972946	0.0624001	0.11898	0.406694	NA
AFR/SAS	T>C	1.01393	0.0199644	0.0308868	0.518053	0.929838	NA
AFR/SAS	T>G	0.982667	-0.0252248	0.0598171	0.673253	0.996389	NA
AMR/EAS	C>A	0.918079	-0.12331	0.0994525	0.215046	0.557526	NA
AMR/EAS	C>G	1.12532	0.170332	0.104725	0.103883	0.40399	NA
AMR/EAS	C>T	1.02334	0.0332787	0.0646144	0.60654	0.996389	NA
AMR/EAS	CpG>TpG	0.986589	-0.0194787	0.0720898	0.787011	0.996389	NA
AMR/EAS	T>A	1.28313	0.359667	0.125242	0.00409039	0.0954424	FDR<=10%
AMR/EAS	T>C	1.06376	0.0891791	0.061992	0.150308	0.438398	NA
AMR/EAS	T>G	0.972022	-0.0409398	0.120057	0.733109	0.996389	NA
AMR/EUR	C>A	1.00073	0.00105502	0.0448572	0.981236	0.996389	NA
AMR/EUR	C>G	0.988472	-0.0167286	0.0472355	0.723233	0.996389	NA
AMR/EUR	C>T	1.00302	0.00434399	0.0291438	0.881514	0.996389	NA
AMR/EUR	CpG>TpG	1.06008	0.0841739	0.0325155	0.00964719	0.11396	NA
AMR/EUR	T>A	1.06144	0.0860269	0.0564892	0.127818	0.406694	NA
AMR/EUR	T>C	1.02388	0.0340536	0.027961	0.223293	0.558232	NA
AMR/EUR	T>G	0.965399	-0.0508022	0.0541508	0.348184	0.738573	NA
AMR/SAS	C>A	0.931381	-0.102556	0.0478503	0.0321153	0.249786	NA
AMR/SAS	C>G	1.00425	0.00611602	0.0503873	0.903392	0.996389	NA
AMR/SAS	C>T	0.97962	-0.0297052	0.0310884	0.339344	0.738573	NA
AMR/SAS	CpG>TpG	0.997402	-0.00375317	0.034685	0.913834	0.996389	NA
AMR/SAS	T>A	1.03062	0.0435121	0.0602584	0.470255	0.889671	NA
AMR/SAS	T>C	1.03735	0.0529038	0.0298267	0.0761421	0.35533	NA
AMR/SAS	T>G	0.962732	-0.0547939	0.057764	0.342856	0.738573	NA
EAS/EUR	C>A	1.09914	0.136381	0.0892531	0.126538	0.406694	NA
EAS/EUR	C>G	0.88574	-0.175045	0.0939853	0.0625667	0.336898	NA
EAS/EUR	C>T	0.988341	-0.0169187	0.0579878	0.770475	0.996389	NA
EAS/EUR	CpG>TpG	1.08348	0.115669	0.0646965	0.0738286	0.35533	NA
EAS/EUR	T>A	0.834148	-0.261624	0.112397	0.01995	0.1995	NA
EAS/EUR	T>C	0.970561	-0.0431095	0.0556344	0.438435	0.852512	NA
EAS/EUR	T>G	1.00149	0.00215359	0.107745	0.984053	0.996389	NA
EAS/SAS	C>A	1.02463	0.0351046	0.0908856	0.69932	0.996389	NA
EAS/SAS	C>G	0.901335	-0.149865	0.0957044	0.1174	0.406694	NA
EAS/SAS	C>T	0.966852	-0.0486331	0.0590485	0.41018	0.820359	NA
EAS/SAS	CpG>TpG	1.02107	0.0300764	0.0658799	0.648017	0.996389	NA
EAS/SAS	T>A	0.811237	-0.301804	0.114453	0.00837953	0.11396	NA
EAS/SAS	T>C	0.984918	-0.0219244	0.056652	0.698763	0.996389	NA
EAS/SAS	T>G	1.00034	0.00049662	0.109715	0.996389	0.996389	NA
EUR/SAS	C>A	0.93488	-0.0971471	0.019755	8.90378e-07	3.11632e-05	FDR<=5%
EUR/SAS	C>G	1.02052	0.0293089	0.0208024	0.158892	0.444897	NA
EUR/SAS	C>T	0.981061	-0.0275849	0.0128349	0.0316416	0.249786	NA
EUR/SAS	CpG>TpG	0.945099	-0.0814628	0.0143198	1.31574e-08	9.21018e-07	FDR<=5%
EUR/SAS	T>A	0.975321	-0.0360505	0.0248777	0.14734	0.438398	NA
EUR/SAS	T>C	1.0177	0.0253146	0.012314	0.0398319	0.272746	NA
EUR/SAS	T>G	1.00172	0.00247257	0.0238479	0.917425	0.996389	NA

## Sheet: Supplementary Data 3
compared ancestry	reference ancestry	pyr subs	fold change	pval	ordered p	significance label	pyr_code
AMR	AFR	C>A	0.984606	1.25079e-33	0.540384		6-pyr
AMR	AFR	C>G	0.985766	7.56346e-28	3.19198e-30	*	6-pyr
AMR	AFR	C>T	1.00296	2.5491e-09	0.793079		6-pyr
AMR	AFR	T>A	1.00429	0.00410627	0.86057		6-pyr
AMR	AFR	T>C	1.00323	7.41381e-07	0.539187		6-pyr
AMR	AFR	T>G	1.00391	0.00704706	0.86057		6-pyr
AMR	EAS	C>A	0.986434	6.05056e-20	4.37657e-05	*	6-pyr
AMR	EAS	C>G	1.00425	0.00569008	9.39259e-09	*	6-pyr
AMR	EAS	C>T	1.01521	9.85608e-149	3.22196e-117	*	6-pyr
AMR	EAS	T>A	0.970993	9.87148e-66	2.26444e-06	*	6-pyr
AMR	EAS	T>C	0.993726	7.7035e-17	9.39259e-09	*	6-pyr
AMR	EAS	T>G	0.982496	5.23657e-26	0.0874851		6-pyr
AMR	EUR	C>A	1.00375	0.0109922	0.00813919		6-pyr
AMR	EUR	C>G	1.01167	1.23717e-14	2.11604e-07	*	6-pyr
AMR	EUR	C>T	0.995563	3.32172e-15	2.19301e-20	*	6-pyr
AMR	EUR	T>A	0.999794	0.903971	0.382205		6-pyr
AMR	EUR	T>C	1.00227	0.00228625	0.404398		6-pyr
AMR	EUR	T>G	0.997649	0.153323	0.382205		6-pyr
AMR	SAS	C>A	0.992631	1.95498e-07	0.00082922		6-pyr
AMR	SAS	C>G	1.00961	5.36245e-11	1.81746e-15	*	6-pyr
AMR	SAS	C>T	0.992173	6.9058e-47	9.25205e-46	*	6-pyr
AMR	SAS	T>A	1.00018	0.914913	0.00082922		6-pyr
AMR	SAS	T>C	1.00785	1.82151e-27	0.0765307		6-pyr
AMR	SAS	T>G	1.0112	3.80014e-12	0.487554		6-pyr
EAS	AFR	C>A	0.998147	0.182557	1.23764e-15	*	6-pyr
EAS	AFR	C>G	0.981595	1.23383e-38	1.23764e-15	*	6-pyr
EAS	AFR	C>T	0.987937	2.88547e-110	1.2207e-141	*	6-pyr
EAS	AFR	T>A	1.03429	8.1975e-98	1.76362e-07	*	6-pyr
EAS	AFR	T>C	1.00956	2.3057e-41	1.3626e-60	*	6-pyr
EAS	AFR	T>G	1.02179	3.62428e-43	4.33236e-11	*	6-pyr
EAS	EUR	C>A	1.01755	1.05144e-28	2.80434e-06	*	6-pyr
EAS	EUR	C>G	1.00739	4.73951e-06	0.00136001		6-pyr
EAS	EUR	C>T	0.980648	2.10595e-227	3.04419e-128	*	6-pyr
EAS	EUR	T>A	1.02966	2.71508e-59	1.94814e-06	*	6-pyr
EAS	EUR	T>C	1.00859	2.76978e-27	0.000967739		6-pyr
EAS	EUR	T>G	1.01542	2.39361e-18	0.00136001		6-pyr
EAS	SAS	C>A	1.00628	3.74667e-05	0.681748		6-pyr
EAS	SAS	C>G	1.00534	0.000673063	0.681748		6-pyr
EAS	SAS	C>T	0.977308	0	1.37707e-214	*	6-pyr
EAS	SAS	T>A	1.03006	3.98183e-64	0.746956		6-pyr
EAS	SAS	T>C	1.01422	7.05102e-75	2.35587e-14	*	6-pyr
EAS	SAS	T>G	1.02921	1.37469e-63	3.69852e-21	*	6-pyr
EUR	AFR	C>A	0.980929	4.06456e-45	1.65859e-63	*	6-pyr
EUR	AFR	C>G	0.974392	8.10667e-77	0.00109932		6-pyr
EUR	AFR	C>T	1.00743	6.28863e-45	0.506615		6-pyr
EUR	AFR	T>A	1.0045	0.00463109	0.0542575		6-pyr
EUR	AFR	T>C	1.00096	0.166268	0.0542575		6-pyr
EUR	AFR	T>G	1.00627	4.695e-05	0.440504		6-pyr
SAS	AFR	C>A	0.991915	6.29945e-10	0.66979		6-pyr
SAS	AFR	C>G	0.976383	2.3651e-70	6.74124e-33	*	6-pyr
SAS	AFR	C>T	1.01088	6.83993e-101	1.73072e-110	*	6-pyr
SAS	AFR	T>A	1.00411	0.00728686	3.02445e-07	*	6-pyr
SAS	AFR	T>C	0.995408	5.97105e-12	0.0267482		6-pyr
SAS	AFR	T>G	0.992792	1.1786e-06	3.02445e-07	*	6-pyr
SAS	EUR	C>A	1.0112	9.83851e-14	2.216e-20	*	6-pyr
SAS	EUR	C>G	1.00204	0.184582	0.314445		6-pyr
SAS	EUR	C>T	1.00342	2.72868e-09	0.439439		6-pyr
SAS	EUR	T>A	0.999616	0.825266	0.314445		6-pyr
SAS	EUR	T>C	0.994455	2.22037e-13	1.10157e-14	*	6-pyr
SAS	EUR	T>G	0.986603	1.16402e-15	1.04981e-25	*	6-pyr
SAS	EUR	C>A	1.0112	9.83851e-14	2.216e-20	*	7-pyr
SAS	EUR	C>G	1.00204	0.184582	0.314445		7-pyr
SAS	EUR	C>T	0.992914	6.8166e-18	0.00135792		7-pyr
SAS	EUR	CpG>TpG	1.02009	4.20856e-74	2.28733e-70	*	7-pyr
SAS	EUR	T>A	0.999616	0.825266	0.314445		7-pyr
SAS	EUR	T>C	0.994455	2.22037e-13	3.5781e-05	*	7-pyr
SAS	EUR	T>G	0.986603	1.16402e-15	1.04981e-25	*	7-pyr
AMR	AFR	C>A	0.984606	1.25079e-33	0.540384		7-pyr
EAS	AFR	C>A	0.998147	0.182557	3.57962e-16	*	7-pyr
EUR	AFR	C>A	0.980929	4.06456e-45	1.75246e-15	*	7-pyr
SAS	AFR	C>A	0.991915	6.29945e-10	0.66979		7-pyr
AMR	AFR	C>G	0.985766	7.56346e-28	8.76813e-40	*	7-pyr
EAS	AFR	C>G	0.981595	1.23383e-38	7.81389e-65	*	7-pyr
SAS	AFR	C>G	0.976383	2.3651e-70	1.51762e-108	*	7-pyr
EUR	AFR	C>G	0.974392	8.10667e-77	0.00109932		7-pyr
AMR	AFR	C>T	1.00678	2.67717e-21	0.00161582		7-pyr
EAS	AFR	C>T	0.971707	4.32785e-291	2.9799e-237	*	7-pyr
SAS	AFR	C>T	1.00817	8.56605e-29	1.96482e-28	*	7-pyr
EUR	AFR	C>T	1.01537	1.47164e-90	1.50673e-129	*	7-pyr
AMR	AFR	CpG>TpG	0.997018	0.00154279	8.97468e-05	*	7-pyr
EAS	AFR	CpG>TpG	1.01318	1.06239e-37	3.57962e-16	*	7-pyr
SAS	AFR	CpG>TpG	1.01508	1.0998e-54	3.74946e-07	*	7-pyr
EUR	AFR	CpG>TpG	0.995088	9.11448e-07	7.40244e-09	*	7-pyr
AMR	AFR	T>A	1.00429	0.00410627	0.86057		7-pyr
EAS	AFR	T>A	1.03429	8.1975e-98	1.76362e-07	*	7-pyr
SAS	AFR	T>A	1.00411	0.00728686	3.02445e-07	*	7-pyr
EUR	AFR	T>A	1.0045	0.00463109	0.0542575		7-pyr
SAS	AFR	T>C	0.995408	5.97105e-12	0.0267482		7-pyr
AMR	AFR	T>C	1.00323	7.41381e-07	1.26791e-06	*	7-pyr
EAS	AFR	T>C	1.00956	2.3057e-41	1.3626e-60	*	7-pyr
EUR	AFR	T>C	1.00096	0.166268	0.0542575		7-pyr
AMR	AFR	T>G	1.00391	0.00704706	0.86057		7-pyr
EAS	AFR	T>G	1.02179	3.62428e-43	4.33236e-11	*	7-pyr
SAS	AFR	T>G	0.992792	1.1786e-06	3.02445e-07	*	7-pyr
EUR	AFR	T>G	1.00627	4.695e-05	0.440504		7-pyr
EAS	EUR	C>A	1.01755	1.05144e-28	2.80434e-06	*	7-pyr
EAS	EUR	C>G	1.00739	4.73951e-06	0.00136001		7-pyr
EAS	EUR	C>T	0.956999	0	6.11742e-261	*	7-pyr
EAS	EUR	CpG>TpG	1.01818	8.21421e-56	0.763454		7-pyr
EAS	EUR	T>A	1.02966	2.71508e-59	5.95497e-07	*	7-pyr
EAS	EUR	T>C	1.00859	2.76978e-27	0.000967739		7-pyr
EAS	EUR	T>G	1.01542	2.39361e-18	0.00136001		7-pyr
AMR	EUR	C>A	1.00375	0.0109922	0.352129		7-pyr
AMR	EUR	C>G	1.01167	1.23717e-14	2.11604e-07	*	7-pyr
AMR	EUR	C>T	0.991546	1.01397e-25	4.51487e-28	*	7-pyr
AMR	EUR	CpG>TpG	1.00194	0.0721058	0.0385703		7-pyr
AMR	EUR	T>A	0.999794	0.903971	0.382205		7-pyr
AMR	EUR	T>C	1.00227	0.00228625	0.404398		7-pyr
AMR	EUR	T>G	0.997649	0.153323	0.382205		7-pyr
EAS	SAS	C>A	1.00628	3.74667e-05	0.681748		7-pyr
EAS	SAS	C>G	1.00534	0.000673063	0.00040974		7-pyr
EAS	SAS	C>T	0.963828	0	0	*	7-pyr
EAS	SAS	CpG>TpG	0.998135	0.0920804	0.00040974		7-pyr
EAS	SAS	T>A	1.03006	3.98183e-64	0.746956		7-pyr
EAS	SAS	T>C	1.01422	7.05102e-75	2.35587e-14	*	7-pyr
EAS	SAS	T>G	1.02921	1.37469e-63	3.69852e-21	*	7-pyr
AMR	SAS	C>A	0.992631	1.95498e-07	0.000559791		7-pyr
AMR	SAS	C>G	1.00961	5.36245e-11	1.81746e-15	*	7-pyr
AMR	SAS	C>T	0.998622	0.079751	0.420455		7-pyr
AMR	SAS	CpG>TpG	0.98221	4.73417e-67	2.7317e-74	*	7-pyr
AMR	SAS	T>A	1.00018	0.914913	0.420455		7-pyr
AMR	SAS	T>C	1.00785	1.82151e-27	0.0765307		7-pyr
AMR	SAS	T>G	1.0112	3.80014e-12	0.487554		7-pyr
AMR	EAS	C>A	0.986434	6.05056e-20	4.37657e-05	*	7-pyr
AMR	EAS	C>G	1.00425	0.00569008	9.39259e-09	*	7-pyr
AMR	EAS	C>T	1.0361	0	1.02312e-224	*	7-pyr
AMR	EAS	CpG>TpG	0.984045	5.33023e-49	0.454917		7-pyr
AMR	EAS	T>A	0.970993	9.87148e-66	4.70146e-10	*	7-pyr
AMR	EAS	T>C	0.993726	7.7035e-17	9.39259e-09	*	7-pyr
AMR	EAS	T>G	0.982496	5.23657e-26	0.0874851		7-pyr

## Sheet: Supplementary Data 4
		Number of SNPs used as IV for MR study
Phenotype	Study reference	Sex-combined	Father	Mother
Age at natural menopause	Ruth, K.S., Day, F.R., Hussain, J. et al. Genetic insights into biological mechanisms governing human ovarian ageing. Nature 596, 393–397 (2021)	519	519	519
Genital disorder (Diseases of male genitor organs)	Canela-Xandri, Oriol, Konrad Rawlik, and Albert Tenesa. "An atlas of genetic associations in UK Biobank." Nature genetics 50.11 (2018): 1593-1599.	13	13	13
Sleep duration		82	82	82
Hydrocele spermatocele		8	8	8
BMI		1177	1190	1177
Smoking initiation	Saunders, Gretchen RB, et al. "Genetic diversity fuels gene discovery for tobacco and alcohol use." Nature 612.7941 (2022): 720-724.	483	483	483
Smoking cessation		44	44	44
Age of initiation of smoking		12	12	12
Drinks per week		146	146	146

## Sheet: Supplementary Data 5
Exposure	Method	Estimate	Std.Error	95% CI lower	95% CI upper	p value
Age of initiation of smoking	Simple median	-0.469597	0.419815	-1.29242	0.353227	0.26332
Age of initiation of smoking	Weighted median	-0.495742	0.429835	-1.3382	0.34672	0.248775
Age of initiation of smoking	IVW	-0.333127	0.313399	-0.947377	0.281123	0.287805
Age of initiation of smoking	MR-Egger	1.51803	2.39148	-3.16918	6.20524	0.525581
Age of initiation of smoking	(intercept)	-0.0316054	0.0404784	-0.110942	0.0477308	0.434922
Genital disorder	Simple median	-0.671445	1.00139	-2.63414	1.29125	0.502532
Genital disorder	Weighted median	-0.766119	0.977444	-2.68187	1.14964	0.433158
Genital disorder	IVW	-0.474784	0.744611	-1.9342	0.984627	0.523716
Genital disorder	MR-Egger	-3.43852	4.19976	-11.6699	4.79285	0.412934
Genital disorder	(intercept)	0.0209183	0.0291726	-0.036259	0.0780955	0.473342
Hydrocele spermatocele	Simple median	0.922012	0.907635	-0.856921	2.70095	0.309706
Hydrocele spermatocele	Weighted median	-0.0719842	0.115251	-0.297873	0.153904	0.532244
Hydrocele spermatocele	IVW	-0.0241547	0.169087	-0.355558	0.307249	0.886406
Hydrocele spermatocele	MR-Egger	-0.0900588	0.2146	-0.510667	0.330549	0.674734
Hydrocele spermatocele	(intercept)	0.00988005	0.0179301	-0.0252623	0.0450224	0.581612
Age at natural menopause	Simple median	0.00496152	0.010674	-0.0159591	0.0258822	0.642058
Age at natural menopause	Weighted median	0.00598176	0.0118564	-0.0172563	0.0292198	0.613896
Age at natural menopause	IVW	0.000441329	0.00697132	-0.0132222	0.0141049	0.949523
Age at natural menopause	MR-Egger	0.0248315	0.0159821	-0.00649285	0.0561559	0.120254
Age at natural menopause	(intercept)	-0.00355673	0.00209721	-0.00766719	0.000553719	0.0898978
Sleep duration	Simple median	-0.137755	0.196011	-0.521929	0.246419	0.482184
Sleep duration	Weighted median	-0.0855005	0.197113	-0.471836	0.300835	0.664461
Sleep duration	IVW	-0.085324	0.137803	-0.355413	0.184765	0.535803
Sleep duration	MR-Egger	-0.114689	0.694486	-1.47586	1.24648	0.868833
Sleep duration	(intercept)	0.000450162	0.0104349	-0.0200018	0.0209021	0.96559
Smoking cessation	Simple median	0.29553	0.213637	-0.123191	0.71425	0.166564
Smoking cessation	Weighted median	-0.0998077	0.217865	-0.526816	0.3272	0.646868
Smoking cessation	IVW	-0.105573	0.149291	-0.398178	0.187032	0.479465
Smoking cessation	MR-Egger	-0.326576	0.407714	-1.12568	0.47253	0.423136
Smoking cessation	(intercept)	0.00483212	0.00829536	-0.0114265	0.0210907	0.560224
Smoking initiation	Simple median	-0.0783848	0.104636	-0.283468	0.126699	0.453788
Smoking initiation	Weighted median	-0.0952966	0.105684	-0.302434	0.111841	0.367211
Smoking initiation	IVW	-0.0581263	0.0719286	-0.199104	0.0828511	0.419027
Smoking initiation	MR-Egger	-0.221698	0.298739	-0.807215	0.363819	0.458018
Smoking initiation	(intercept)	0.00202199	0.00358421	-0.00500294	0.00904692	0.57266
BMI	Simple median	0.0101346	0.0123706	-0.0141114	0.0343806	0.412646
BMI	Weighted median	0.00644735	0.0128279	-0.0186949	0.0315896	0.615244
BMI	IVW	0.00660545	0.00846077	-0.00997736	0.0231883	0.434971
BMI	MR-Egger	-0.00694968	0.027986	-0.0618012	0.0479018	0.803881
BMI	(intercept)	0.000957545	0.00188444	-0.0027359	0.00465099	0.611361
Drinks per week	Simple median	-0.359102	0.168406	-0.689171	-0.0290322	0.0329774
Drinks per week	Weighted median	-0.27804	0.172383	-0.615904	0.059824	0.106761
Drinks per week	IVW	-0.151308	0.122667	-0.391731	0.0891153	0.217395
Drinks per week	MR-Egger	-0.428726	0.367617	-1.14924	0.29179	0.243521
Drinks per week	(intercept)	0.00418108	0.00522214	-0.00605413	0.0144163	0.423338

## Sheet: Supplementary Data 6
Exposure	Method	Estimate	Std.Error	95% CI lower	95% CI upper	P-value
Age of initiation of smoking	Simple median	0.102275	0.399003	-0.679756	0.884307	0.797698
Age of initiation of smoking	Weighted median	0.252296	0.41341	-0.557972	1.06256	0.541675
Age of initiation of smoking	IVW	0.0673517	0.302537	-0.52561	0.660313	0.823829
Age of initiation of smoking	MR-Egger	0.818029	2.30745	-3.70449	5.34055	0.722952
Age of initiation of smoking	(intercept)	-0.0128264	0.0390858	-0.0894331	0.0637803	0.742791
Genital disorder	Simple median	-0.59748	0.97475	-2.50796	1.31299	0.539905
Genital disorder	Weighted median	-0.556707	0.949162	-2.41703	1.30362	0.557523
Genital disorder	IVW	-0.326907	0.720008	-1.7381	1.08428	0.649806
Genital disorder	MR-Egger	-0.317691	4.04615	-8.24799	7.61261	0.937417
Genital disorder	(intercept)	-6.5086e-05	0.0281202	-0.0551797	0.0550496	0.998153
Hydrocele spermatocele	Simple median	0.494722	0.7493	-0.973879	1.96332	0.509096
Hydrocele spermatocele	Weighted median	0.0943361	0.107702	-0.116756	0.305428	0.381085
Hydrocele spermatocele	IVW	0.0667104	0.11274	-0.154256	0.287677	0.554039
Hydrocele spermatocele	MR-Egger	-0.0140812	0.134832	-0.278347	0.250185	0.916824
Hydrocele spermatocele	(intercept)	0.0121012	0.0113286	-0.0101024	0.0343048	0.285431
Menopause	Simple median	-0.0262233	0.0103635	-0.0465354	-0.00591113	0.0113951
Menopause	Weighted median	-0.0263357	0.0106873	-0.0472825	-0.00538894	0.013732
Menopause	IVW	-0.030884	0.00672712	-0.0440689	-0.0176991	4.41197e-06
Menopause	MR-Egger	-0.0283128	0.0154149	-0.0585254	0.0018999	0.0662523
Menopause	(intercept)	-0.000374994	0.00202275	-0.00433952	0.00358953	0.852925
Sleep duration	Simple median	-0.0664674	0.199706	-0.457885	0.32495	0.739266
Sleep duration	Weighted median	-0.0687863	0.199984	-0.460748	0.323176	0.730877
Sleep duration	IVW	-0.101548	0.146036	-0.387772	0.184677	0.486829
Sleep duration	MR-Egger	0.0467616	0.738962	-1.40158	1.4951	0.949543
Sleep duration	(intercept)	-0.00227198	0.0110943	-0.0240165	0.0194725	0.837738
Smoking cessation	Simple median	-0.150806	0.214158	-0.570548	0.268935	0.481319
Smoking cessation	Weighted median	-0.106149	0.21807	-0.533559	0.321261	0.626425
Smoking cessation	IVW	-0.130081	0.144612	-0.413516	0.153354	0.368379
Smoking cessation	MR-Egger	-0.173402	0.397218	-0.951935	0.605132	0.662445
Smoking cessation	(intercept)	0.000943227	0.00805497	-0.0148442	0.0167307	0.906782
Smoking initiation	Simple median	-0.0150767	0.101424	-0.213863	0.18371	0.881829
Smoking initiation	Weighted median	0.0100053	0.103137	-0.19214	0.212151	0.922719
Smoking initiation	IVW	-0.0171333	0.0693664	-0.153089	0.118822	0.804911
Smoking initiation	MR-Egger	0.314607	0.287982	-0.249827	0.879041	0.274633
Smoking initiation	(intercept)	-0.00410127	0.00345546	-0.0108739	0.00267131	0.235269
BMI	Simple median	-0.00588032	0.0122273	-0.0298453	0.0180847	0.630574
BMI	Weighted median	0.00139655	0.0125837	-0.023267	0.0260601	0.911631
BMI	IVW	0.000710507	0.00815473	-0.0152725	0.0166935	0.93057
BMI	MR-Egger	0.00619596	0.026931	-0.0465879	0.0589798	0.818039
BMI	(intercept)	-0.000387683	0.00181399	-0.00394303	0.00316767	0.830767
Drinks per week	Simple median	0.188885	0.163696	-0.131954	0.509724	0.248551
Drinks per week	Weighted median	0.270748	0.163791	-0.0502765	0.591773	0.098329
Drinks per week	IVW	0.134287	0.109705	-0.0807302	0.349304	0.220924
Drinks per week	MR-Egger	0.549061	0.326758	-0.091373	1.18949	0.0928934
Drinks per week	(intercept)	-0.00625986	0.00464691	-0.0153676	0.00284791	0.177947

## Sheet: Supplementary Data 7
Exposure	Method	Estimate	Std.Error	95% CI lower	95% CI upper	P-value
Age of initiation of smoking	Simple median	-0.0691761	0.280037	-0.618039	0.479687	0.804889
Age of initiation of smoking	Weighted median	-0.0891789	0.287018	-0.651724	0.473366	0.756022
Age of initiation of smoking	IVW	-0.0761839	0.215202	-0.497972	0.345604	0.72333
Age of initiation of smoking	MR-Egger	1.05267	1.6421	-2.16579	4.27113	0.521489
Age of initiation of smoking	(intercept)	-0.0192804	0.0278045	-0.0737762	0.0352154	0.488042
Genital disorder	Simple median	-0.481734	0.687302	-1.82882	0.865353	0.483361
Genital disorder	Weighted median	-0.572808	0.671518	-1.88896	0.743343	0.393657
Genital disorder	IVW	-0.336556	0.511761	-1.33959	0.666476	0.510767
Genital disorder	MR-Egger	-1.5589	2.88139	-7.20632	4.08851	0.58849
Genital disorder	(intercept)	0.00863021	0.0200202	-0.0306086	0.0478691	0.666414
Hydrocele spermatocele	Simple median	0.594274	0.73663	-0.849495	2.03804	0.419812
Hydrocele spermatocele	Weighted median	-0.0264836	0.0774792	-0.17834	0.125373	0.732489
Hydrocele spermatocele	IVW	0.0295141	0.0998822	-0.166251	0.22528	0.767621
Hydrocele spermatocele	MR-Egger	-0.0444578	0.118376	-0.276471	0.187555	0.707241
Hydrocele spermatocele	(intercept)	0.0110849	0.0099171	-0.0083523	0.030522	0.263673
Menopause	Simple median	-0.0132619	0.00727151	-0.0275138	0.000990032	0.0681805
Menopause	Weighted median	-0.0132619	0.00764693	-0.0282496	0.00172584	0.0828695
Menopause	IVW	-0.0198475	0.00478634	-0.0292285	-0.0104664	3.37311e-05
Menopause	MR-Egger	-0.0104185	0.0109685	-0.0319163	0.0110794	0.342187
Menopause	(intercept)	-0.00137503	0.0014392	-0.00419581	0.00144575	0.33937
Sleep duration	Simple median	-0.155863	0.138485	-0.427289	0.115563	0.260383
Sleep duration	Weighted median	-0.139575	0.138328	-0.410693	0.131543	0.312967
Sleep duration	IVW	-0.0906605	0.0967577	-0.280302	0.0989812	0.348767
Sleep duration	MR-Egger	0.025595	0.489995	-0.934777	0.985967	0.958341
Sleep duration	(intercept)	-0.0017816	0.00735947	-0.0162059	0.0126427	0.808717
Smoking cessation	Simple median	-0.111197	0.147933	-0.401139	0.178746	0.452248
Smoking cessation	Weighted median	-0.120196	0.150281	-0.414742	0.17435	0.423822
Smoking cessation	IVW	-0.106532	0.102651	-0.307725	0.0946605	0.29936
Smoking cessation	MR-Egger	-0.213881	0.281201	-0.765025	0.337262	0.446896
Smoking cessation	(intercept)	0.00234246	0.0057126	-0.00885403	0.013539	0.681769
Smoking initiation	Simple median	0.0181199	0.0716213	-0.122255	0.158495	0.800271
Smoking initiation	Weighted median	0.0287623	0.0723792	-0.113098	0.170623	0.691084
Smoking initiation	IVW	-0.0248606	0.0493673	-0.121619	0.0718975	0.614553
Smoking initiation	MR-Egger	0.111587	0.204993	-0.290191	0.513365	0.586202
Smoking initiation	(intercept)	-0.0016868	0.00245958	-0.00650749	0.00313389	0.492834
BMI	Simple median	0.00500616	0.008666	-0.0119789	0.0219912	0.563481
BMI	Weighted median	0.00734586	0.00896557	-0.0102263	0.024918	0.412592
BMI	IVW	0.00266041	0.00580532	-0.00871781	0.0140386	0.646758
BMI	MR-Egger	-0.000218797	0.019187	-0.0378247	0.0373871	0.990902
BMI	(intercept)	0.000203438	0.00129217	-0.00232917	0.00273604	0.874899
Drinks per week	Simple median	-0.0392153	0.113465	-0.261603	0.183172	0.729632
Drinks per week	Weighted median	-0.0200654	0.116223	-0.247859	0.207728	0.86293
Drinks per week	IVW	0.0152075	0.0770511	-0.13581	0.166225	0.843538
Drinks per week	MR-Egger	0.17168	0.230389	-0.279875	0.623235	0.456166
Drinks per week	(intercept)	-0.00235985	0.00327454	-0.00877783	0.00405814	0.471116

## Sheet: Supplementary Data 8
Ancestry	mean parental nHETs	maternal nHETs	paternal nHETs
AFR	0.15	0.1	0.4
AMR	0.57	0.88	0.72
EAS	0.34	0.37	0.86
EUR	0.61	0.99	0.5
SAS	0.89	0.51	0.42

## Sheet: Supplementary Data 9
PyrimidineSubstitution	Fold Chage	log2(FoldChange)	StandardError(log2FC)	pvalue	adjusted p	significance label
C>G	1.01431	0.0204992	0.0368675	0.578203	0.709252	NA
C>T	1.00081	0.00117266	0.0388418	0.975915	0.975915	NA
CpG>TpG	0.985815	-0.0206109	0.040174	0.60793	0.709252	NA
T>A	1.02036	0.0290853	0.0359185	0.418091	0.709252	NA
T>C	0.930375	-0.104116	0.0391275	0.00780006	0.0546004	NA
T>G	0.985145	-0.021592	0.0345317	0.531797	0.709252	NA
C>A	0.94999	-0.0740163	0.0372477	0.0469249	0.164237	NA

## Sheet: Supplementary Data 10
origin	donor	smoker status	n inds pooled	n samples	n mutations
GEL	fathers	non smoker	3707	NA	55442
GEL	mothers	non smoker	3707	NA	16138
GEL	fathers	smoker	783	NA	11520
GEL	mothers	smoker	1047	NA	4308
Yoshida et al. 2020	PD30160	smoker	NA	11	27147
Yoshida et al. 2020	PD34207	smoker	NA	48	290408
Yoshida et al. 2020	PD34204	smoker	NA	60	345992
Yoshida et al. 2020	PD34211	smoker	NA	49	435960
Yoshida et al. 2020	PD37454	non smoker	NA	30	45615
Yoshida et al. 2020	PD37451	non smoker	NA	30	58365
Yoshida et al. 2020	PD34215	non smoker	NA	56	87208
Yoshida et al. 2020	PD34209	non smoker	NA	53	101324
